# Supplementary material for: Rapid Documentation of Possible Semen Stains for Forensic DNA Profiling
Source: Genes (Basel). 2025 Sep 12;16(9):1073. doi: 10.3390/genes16091073 (PMC12469308; doi:10.3390/genes16091073)
Supplement: Supplementary file 1 [file genes-16-01073-s001.zip]

Archive with 1 entries (1 files):
- genes-3836777-supplementary.pdf
